# Supplementary material for: Inorganic Nitrogen Application Affects Both Taxonomical and Predicted Functional Structure of Wheat Rhizosphere Bacterial Communities
Source: Front Microbiol. 2018 May 29;9:1074. doi: 10.3389/fmicb.2018.01074 (PMC5986887; doi:10.3389/fmicb.2018.01074)
Supplement: TABLE S1 — Spearman’s rank-order correlation of relative abundance of some phyla and soil parameters. Significant correlations (p < 0.05) are highlighted in gray, showing positive (green) and negative (red) correlations. [file Data_Sheet_1.XLSX]

## Sheet: Sheet1
	Acidobacteria	Actinobacteria	Bacteroidetes	Chloroflexi	Cyanobacteria	Fibrobacteres	Firmicutes	Gemmatimonadetes	Latescibacteria	Nitrospirae	Planctomycetes	Proteobacteria	Verrucomicrobia	Thaumarchaeota	Unassigned	Others - Arc	Others - Bac	pH	%N	%C	%IC	C/N
Acidobacteria		4.6496e-05	0.034472	2.8302e-07	0.51408	0.049851	0.92017	0.50269	6.5046e-11	9.4823e-11	4.3135e-17	4.0953e-05	8.3622e-10	3.3166e-05	0.30131	1.0368e-10	2.018e-15	2.0894e-06	0.25077	0.25077	2.6479e-08	2.1787e-08
Actinobacteria	-0.5381		0.75158	0.21069	0.17868	0.066861	0.75878	0.82242	0.0011808	0.00063246	0.00050234	0.093624	1.9373e-05	0.14559	0.028894	0.0086502	4.5527e-05	0.0033126	0.61637	0.61637	0.0027968	0.0071518
Bacteroidetes	-0.29674	-0.04543		0.035404	0.73155	0.62346	0.20051	0.17473	0.028596	0.59818	0.029598	0.87677	0.20928	0.16703	0.0010059	0.14986	0.30221	0.06795	0.97818	0.97818	0.029736	0.022689
Chloroflexi	0.64742	-0.17828	-0.29529		0.91517	0.08858	0.11759	0.55665	0.00014586	8.8455e-08	1.0755e-07	7.0569e-05	1.3641e-05	0.00036899	0.82046	0.00054404	3.3764e-07	8.972e-06	0.071162	0.071162	0.00018261	0.0076669
Cyanobacteria	-0.093484	-0.19131	-0.049231	0.015294		0.07734	0.049076	0.21163	0.27202	0.4016	0.08211	0.13713	0.8234	0.68411	0.85198	0.53215	0.23745	0.54647	0.0080394	0.0080394	0.86253	0.35051
Fibrobacteres	0.27611	-0.25864	0.070407	0.2409	-0.24959		0.5916	0.062719	0.086987	0.29922	0.0017713	0.1872	0.0028654	0.46853	0.02729	0.0022394	0.00036684	7.9499e-05	0.81337	0.81337	1.0575e-05	1.7685e-05
Firmicutes	-0.014389	0.044072	0.18226	-0.2219	-0.27701	-0.076923		0.0012731	0.59818	0.63064	0.7931	0.60611	0.33704	0.080724	0.014447	0.89294	0.9618	0.045909	6.0049e-07	6.0049e-07	0.52883	0.4417
Gemmatimonadetes	0.096018	0.032217	-0.19303	0.084253	-0.17792	-0.26253	-0.43891		0.97536	0.71781	0.88871	0.1138	0.75878	0.20256	0.0153	0.37131	0.51	0.21105	0.15443	0.15443	0.077655	0.036585
Latescibacteria	0.76471	-0.44154	-0.3067	0.50715	-0.15674	0.24208	0.075566	-0.0044344		1.204e-07	6.2816e-14	0.00033686	1.8892e-12	0.0040467	0.086502	7.6218e-06	4.0378e-13	2.0543e-05	0.24344	0.24344	8.2427e-08	7.0686e-09
Nitrospirae	0.76054	-0.46253	-0.075566	0.66742	-0.12	0.14824	0.068959	0.051855	0.66226		1.2721e-09	9.3495e-05	5.6922e-07	2.6493e-07	0.13338	0.00047132	6.5298e-09	0.0020573	0.77018	0.77018	0.0010605	0.0021208
Planctomycetes	0.87548	-0.46995	-0.30489	0.66416	-0.24579	0.42715	0.037647	-0.02009	0.82842	0.72941		2.8272e-05	2.6036e-10	0.00033986	0.12449	1.2526e-11	8.1547e-23	9.7131e-08	0.10311	0.10311	4.2286e-11	5.8322e-12
Proteobacteria	-0.54136	0.23729	-0.022262	-0.52715	-0.21104	-0.18769	0.073937	0.22416	-0.48244	-0.51955	-0.55068		0.0012342	7.0334e-07	0.054714	1.4748e-05	3.8724e-06	2.0384e-05	0.47675	0.47675	7.4613e-05	0.0013968
Verrucomicrobia	0.73475	-0.55991	-0.17882	0.56824	-0.032036	0.40923	-0.13719	0.044072	0.8	0.63466	0.74896	-0.44		0.0012151	0.05248	9.7421e-05	2.7485e-12	2.2122e-06	0.64001	0.64001	2.9316e-07	1.5432e-06
Thaumarchaeota	0.5467	-0.2067	0.19647	0.47964	-0.058371	0.1038	0.24688	-0.18145	0.39575	0.6486	0.48217	-0.63068	0.44054		0.037641	0.0086044	0.00016504	0.035841	0.43568	0.43568	0.023858	0.030541
Unassigned	0.1476	-0.30615	0.44706	0.032579	0.026787	0.30914	0.34063	-0.33792	0.24244	0.21303	0.21792	-0.27068	0.27312	0.29195		0.088409	0.035404	0.61292	0.025283	0.025283	0.199	0.052269
Others - Arc	0.75954	-0.36397	-0.20458	0.4674	-0.089523	0.41854	0.019324	-0.12784	0.58157	0.47198	0.78195	-0.5664	0.51842	0.36421	0.24103		4.9519e-11	2.1418e-10	0.18988	0.18988	2.0639e-14	4.1933e-14
Others - Bac	0.85267	-0.53864	-0.14733	0.64425	-0.16842	0.47982	-0.0068778	-0.094389	0.81348	0.70733	0.92914	-0.59638	0.79656	0.50362	0.29529	0.76767		4.9823e-10	0.43047	0.43047	7.2005e-13	6.5823e-12
pH	0.60926	-0.40363	-0.25765	0.57789	0.086429	0.52395	-0.28084	-0.17814	0.5585	0.42168	0.66587	-0.55868	0.60809	0.29463	0.072546	0.75125	0.74117		0.014376	0.014376	1.3919e-25	6.0663e-12
%N	0.16379	0.071845	0.0039265	-0.2548	-0.36717	0.033889	0.63366	-0.20235	0.16631	0.041929	0.23087	0.1019	-0.067077	0.11158	0.31309	0.18658	0.11284	-0.34087		0	0.81027	0.050224
%C	0.16379	0.071845	0.0039265	-0.2548	-0.36717	0.033889	0.63366	-0.20235	0.16631	0.041929	0.23087	0.1019	-0.067077	0.11158	0.31309	0.18658	0.11284	-0.34087	1		0.81027	0.050224
%IC	0.68668	-0.41016	-0.30464	0.5007	-0.02486	0.57414	-0.090245	-0.24934	0.66859	0.44525	0.76936	-0.52566	0.64679	0.31606	0.18286	0.83671	0.80855	0.9458	-0.034462	-0.034462		1.3919e-25
C/N	0.68966	-0.37222	-0.31861	0.36923	-0.13345	0.56209	0.11013	-0.2935	0.70621	0.42055	0.78946	-0.43565	0.61538	0.30323	0.27336	0.83148	0.78829	0.78908	0.27568	0.27568	0.9458
Spearman's rank-order correlation of phyla abundance and soil parameters
significant correlations (p<0.05)
positive correlations
negative correlations
